# Supplementary material for: Control of a gene transfer agent cluster in Caulobacter crescentus by transcriptional activation and anti-termination
Source: Nat Commun. 2024 Jun 4;15:4749. doi: 10.1038/s41467-024-49114-2 (PMC11150451; doi:10.1038/s41467-024-49114-2)
Supplement: Supplementary file 4 — Supplementary Data 1 [file 41467_2024_49114_MOESM4_ESM.xlsx]

## Sheet: Sheet1
Coding sequences (CDS) and their annotated functions on the main CcGTA cluster
start nt	end nt	strand	length (amino acids)	CDS	locus tag	conventional name	Annotations
3013149	3015680	-	843	CDS	CCNA_02861	gtaB	phage host specificity protein
3015316	3016860	-	514	CDS	CCNA_02862	gtaC	phage host specificity protein
3016985	3017605	-	206	CDS	CCNA_02863	gtaD	Spr-family cell wall-associated hydrolase
3017602	3018228	-	208	CDS	CCNA_02864	gtaE	phage conserved hypothetical protein
3018228	3018863	-	211	CDS	CCNA_02865	gtaF	phage-derived conserved hypothetical protein
3019011	3019475	+	154	CDS	CCNA_02866	-	hypothetical protein
3019649	3020155	-	168	CDS	CCNA_02867	gtaG	phage tail length tape measure-related protein
3020152	3020331	-	59	CDS	CCNA_02868	gtaH	hypothetical protein
3020328	3020612	-	94	CDS	CCNA_02869	gtaI	hypothetical protein
3020768	3021184	-	138	CDS	CCNA_02870	gtaJ	phage protein
3021200	3021598	-	132	CDS	CCNA_02871	gtaK	hypothetical protein
3021595	3021876	-	93	CDS	CCNA_03882	gtaL	phage gp6-like head-tail connector protein
3022019	3023239	-	406	CDS	CCNA_02872	gtaM	phage major capsid
3023436	3023798	+	120	CDS	CCNA_02873	-	glyoxalase/bleomycin resistance protein, dioxygenase superfamily
3023772	3024188	-	138	CDS	CCNA_02874	gtaN	phage prohead protease
3024178	3024576	-	132	CDS	CCNA_02875	gtaO	hypothetical protein
3024589	3025917	-	442	CDS	CCNA_02877	gtaP	portal protein
3025889	3026329	+	146	CDS	CCNA_02876		very short patch repair (Vsr) endonuclease
3026557	3026715	-	52	CDS	CCNA_02878	gtaQ	hypothetical protein
3026790	3026885	-	31	CDS	CCNA_02879	gtaS	genetic exchange related protein
3027016	3028719	-	567	CDS	CCNA_02880	gtaT	terminase-like family protein
