# Supplementary material for: Control of a gene transfer agent cluster in Caulobacter crescentus by transcriptional activation and anti-termination
Source: Nat Commun. 2024 Jun 4;15:4749. doi: 10.1038/s41467-024-49114-2 (PMC11150451; doi:10.1038/s41467-024-49114-2)
Supplement: Supplementary file 5 — Supplementary Data 2 [file 41467_2024_49114_MOESM5_ESM.xlsx]

## Sheet: Strains
Strains	Strains/Descriptions	Sources
Rosetta (DE3)	E. coli host for protein overexpression from an IPTG-inducible T7 promoter	Merck
CB15N	NA1000, wild-type C. crescentus	Lab collection
NTS2975	ΔlacA	1
NTS2261	ΔlacA CCNA_02872 (gtaM)::gtaM-lacA	This study
NTS2240	CB15N ΔrogA	This study
NTS2275	CB15N ΔrogA::tetracyclineR	4
NTS2305	CB15N ΔrogA::tetracyclineR ΔlacA gtaM::gtaM-lacA	This study
NTS2481	CB15N gafZ::flag-gafZ	4
NTS2501	CB15N ΔgafY	4
NTS2515	CB15N ΔrogA::tetracyclineR ΔgafY	4
NTS2489	CB15N ΔrogA::tetracyclineR gafZ::flag-gafZ	4
NTS2689	CB15N ihfA::flag-ihfA	This study
NTS2696	CB15N ΔrogA::tetracyclineR ihfA::flag- ihfA	This study
NTS2632	CB15N ihfB:: ihfB-flag	This study
NTS2638	CB15N ΔrogA::tetracyclineR ihfB:: ihfB-flag	This study
NTS2688	CB15N ΔihfA	This study
NTS2692	CB15N ΔrogA::tetracyclineR ΔihfA	This study
NTS2608	CB15N ΔihfB	This study
NTS2609	CB15N ΔrogA::tetracyclineR ΔihfB	This study
NTS2623	CB15N ΔgtaT IBE1	This study
NTS2724	CB15N gtaT IBE1 (TT to GG)	This study
NTS2730	CB15N ΔrogA::tetracyclineR gtaT IBE1 (TT to GG)	This study
NTS2626	CB15N ΔgafYZ IBE6	This study
NTS2729	CB15N gafYZ IBE6 (TT to GG)	This study
NTS2735	CB15N ΔrogA::tetracyclineR gafYZ IBE6 (TT to GG)	This study
NTS2755	CB15N Δihf500	This study
NTS2745	CB15N gtaT IBE1 (TT to GG) ihfB:: ihfB-flag	This study
NTS2750	CB15N ΔrogA::tetracyclineR gtaT IBE1 (TT to GG) ihfB:: ihfB-flag	This study
NTS2747	CB15N gafYZ IBE6 (TT to GG)	This study
	ihfB:: ihfB-flag
NTS2752	CB15N ΔrogA::tetracyclineR gafYZ IBE6 (TT to GG)	This study
	ihfB:: ihfB-flag
NTS2986	CB15N ihfall4GG	This study
NTS3038	CB15N ΔrogA::tetracyclineR ihfall4GG	This study
	CB15N β’ RNAP:: 3xflag-β’ RNAP	Gift from M. Laub
NTS2640	CB15N ΔrogA::tetracyclineR β’ RNAP:: flag- β’ RNAP	This study
NTS2758	CB15N nusG::nusG-VSVG	This study
NTS2781	CB15N ΔrogA::tetracyclineR nusG::nusG-VSVG	This study
NTS2759	CB15N nusG::nusG-VSVG gafZ::flag-gafZ	This study
NTS2782	CB15N ΔrogA::tetracyclineR nusG::nusG-VSVG gafZ::flag-gafZ	This study
NTS2897	CB15N nusA::VSVG-nusA	This study
NTS2903	CB15N ΔrogA::tetracyclineR nusA::VSVG-nusA	This study
NTS2863	CB15N nusA::VSVG-nusA gafZ::flag-gafZ	This study
NTS2869	CB15N ΔrogA::tetracyclineR nusA::VSVG-nusA gafZ::flag-gafZ	This study
NTS2901	CB15N nusE::VSVG-nusE	This study
NTS2907	CB15N ΔrogA::tetracyclineR nusE::VSVG-nusE	This study
NTS2857	CB15N nusE::VSVG-nusE gafZ::flag-gafZ	This study
NTS2871	CB15N ΔrogA::tetracyclineR nusE::VSVG-nusE gafZ::flag-gafZ	This study
NTS2662	CB15N rpoZ::VSVG-rpoZ	This study
NTS2671	CB15N ΔrogA::tetracyclineR rpoZ::VSVG-rpoZ	This study
NTS2681	CB15N ΔrogA::tetracyclineR rpoZ::VSVG-rpoZ gafZ::flag-gafZ	This study
NTS2374	CB15N ΔspoT::tetracyclineR	This study
NTS2685	CB15N ΔspoT::tetracyclineR ΔrogA	This study
NTS4195	CB15N rpoD::flag-rpoD	This study
NTS2519	CB15N ΔrogA::tetracyclineR rpoD::flag-rpoD	This study
NTS2650	CB15NΔGTAcore promoter	This study
NTS2955	CB15N ZBE* (CTGGCGC to TTTTTTC)	This study
NTS2970	CB15N ΔrogA::tetracyclineR ZBE* (CTGGCGC to TTTTTTC)	This study
NTS3024	CB15N gafZ::flag-gafZ ZBE* (CTGGCGC to TTTTTTC)	This study
NTS3063	CB15N ΔrogA::tetracyclineR gafZ::flag-gafZ ZBE* (CTGGCGC to TTTTTTC)	This study
NTS2799	CB15N ΔYBE at the GTA promoter	This study
NTS2940	CB15N YBE* (ACTATG to TGACCC)	This study
NTS3169	CB15N ΔrogA::tetracyclineR YBE* (ACTATG to TGACCC)	This study
NTS3011	CB15N ΔlacA ΔrogA	This study
NTS3086	CB15N ΔlacA ΔgafZ	This study
NTS3124	CB15N ΔlacA ΔrogA ΔgafZ	This study
NTS2653	CB15N Δ125bp (+90 to +214)	This study
NTS2757	CB15N Δ336bp (-113 to +223)	This study
NTS2792	CB15N Δ144bp (+230 to 373)	This study
NTS2767	CB15N gtaT TTG to CTG (using NTS2757 as background)	This study
NTS2777	CB15N ΔrogA::tetracyclineR gtaT (TTG to CTG)	This study
NTS2800	CB15N gtaT ATG1 to TGA (using NTS2792 as background)	This study
NTS2811	CB15N ΔrogA::tetracyclineR gtaT (ATG1 to TGA)	This study
NTS2801	CB15N gtaT ATG2 to TGA (using NTS2792 as background)	This study
NTS2812	CB15N ΔrogA::tetracyclineR gtaT (ATG2 to TGA)	This study
NTS2802	CB15N gtaT ATG3 to TGA (using NTS2792 as background)	This study
NTS2809	CB15N ΔrogA::tetracyclineR gtaT (ATG3 to TGA)	This study

## Sheet: Plasmids
Plasmids	Descriptions	Source
pNPTS138	suicide vector for gene knock-in/knock-out in C. crescentus, sacB, kanamycinR	Lab collection
pNPTS138::gtaM-lacA	For transcriptional fusion of lacA to the C-terminus of gtaM	This study
pNPTS138::flag-ihfA	For the clean insertion of FLAG tag to the N- terminus of ihfA	This study
pNPTS138::ihfB-flag	For the clean insertion of FLAG tag to the C- terminus of ihfB	This study
pNPTS138::ΔihfA	For the deletion of ihfA ORF	This study
pNPTS138::ΔihfB	For the deletion of ihfB ORF	This study
pXYFPC-1	Integrative vector, for insertion at the xyl locus, spectinomycinR	2
pBXMCS-2	To amplify terT1	2
pXYFPC-1:: ihfA	For complementation of ΔihfA, ectopic expression of ihfA from the xyl locus, xylose inducible	This study
pXYFPC-1:: ihfB	For complementation of ΔihfB, ectopic expression of ihfB from the xyl locus, xylose inducible	This study
pNPTS138::ΔgtaT IBE1	For the deletion of 51 bp spanning IHF binding element located in the promoter region of gtaT	This study
pNPTS138::gtaT IBE1	For the mutagenesis of IHF binding element in the promoter region of gtaT from TT to GG	This study
(TT to GG)
pNPTS138::ΔgafYZ IBE6	For the deletion of 42 bp spanning IHF binding element located in the promoter region of gafY	This study
pNPTS138::gafYZ IBE6(TT to GG)	For the mutagenesis of IHF binding element in the promoter region of gafY from TT to GG	This study
pNPTS138::Δihf500	For the deletion of 500 bp spanning 4 IHF binding sites (IBE2-3-4-5) located inside the phage cluster	This study
pNPTS138::ihfall4GG	For the mutagenesis of all 4 IHF binding elements located inside the phage cluster	This study
pRlacZ290	Transcriptional lacZ reporter plasmid, tetracyclineR	Gift from Clare Kirkpatrick
pNTP2846	Same as pXYFPC-1 but the BamHI site was removed	This study
pNTP2864	Same as pNTP2846 but the HindIII site was removed	This study
pNPTS138::nusG-vsvg	For a clean insertion of VSVG tag to the C- terminus of NusG	This study
pNPTS138::vsvg-nusA	For a clean insertion of VSVG tag to the N- terminus of NusA	This study
pNPTS138::vsvg-nusE	For a clean insertion of VSVG tag to the N- terminus of NusE	This study
pNPTS138::vsvg-rpoZ	For a markerless insertion of VSVG tag to the N-terminus of RpoZ	This study
pNPTS138:: ΔspoT:: tetracyclineR	For the deletion of spoT	This study
pNPTS138::flag-rpoD	For a clean insertion of a FLAG tag to the N- terminus of RpoD	This study
pNPTS138::ΔYBE	For deletion of YBE in gtaT promoter	This study
pNPTS138::YBE* (ACTATGto TGACCC)	For mutagenesis of YBE from ACTATG to TGACCC	This study
pNPTS138::ΔGTAcore promoter	For deletion of the core promoter of gtaT	This study
	CGCTGGCGCCGTATCTTTGTGTCATGGCCGGAAGAAGCG
pNPTS138::ZBE* (CTGGCGC to TTTTTTC)	For mutagenesis of ZBE from CTGGCG to TTTTTT	This study
pNPTS138::Δ125bp (+90 to +214)	To identify the correct ORF of gtaT	This study
pNPTS138::Δ336bp (-113 to +223)	To change putative start codon of gtaT from TTG to CTG	This study
pNPTS138::gtaT TTG to CTG	To change putative start codon of gtaT from TTG to CTG
pNPTS138::Δ144bp(+230 to 373)	To change putative start codon of gtaT from ATGs to TGA	This study
pNPTS138::gtaT (ATG1 to TGA)	To change the putative start codon ATG1 to TGA	This study
pNPTS138::gtaT (ATG2 to TGA)	To change the putative start codon ATG2 to TGA	This study
pNPTS138::gtaT (ATG3 to TGA)	To change the putative start codon ATG3 to TGA	This study
pCOLA-Duet1	For protein overexpression from an IPTG inducible T7 promoter, kanamycinR	Merck
pET15b	For protein overexpression from an IPTG inducible T7 promoter, carbenicillinR	Merck
pCOLA-Duet1::6xhis gafZ	Overexpression of 6xHis GafZ (cloned into the MCS-1) of pCOLA-Duet1	This study
pCOLA-Duet1::6xhis gafZ gafY	Overexpression of 6xHis GafZ (cloned into the MCS-1) and GafY (cloned into the MCS-2) in pCOLA-Duet1	This study
pCOLA-Duet1:: 6xhis rpoD gafY	Overexpression 6xHis RpoD (cloned into the MCS-1) and GafY (cloned into the MCS-2) in pCOLA-Duet1	This study
pCOLA-Duet1:: 6xhis rpoD3+4	Overexpression of 6xHis RpoD domain 3+4 (cloned into the MCS-1) in pCOLA-Duet1	This study
pET15b::gafY	Overexpression of GafY in pET15b	This study
pRlacZ290:: PgtaT-153 to +229	Sequence from -153 to +229 of the GTA cluster promoter PgtaT cloned in pRlacZ290	This study
pNTP2864:: PgtaT (-153 to +229)	Sequence from -153 to +229 of the GTA cluster promoter fused to lacZ was amplified from pRlacZ290::-153 to +229 PgtaT, and was subsequently cloned in between the NdeI and NheI sites of pNTP2864	This study
pNTP2884	a promoterless lacZ reporter plasmid	This study
pNTP2864:: PgtaT -143 to +229	Sequence from -143 to +229 of C. crescentus GTA cluster promoter PgtaT cloned into EcoRI-KpnI-cut pNTP2864:: PgtaT (-153 to +229)	This study
pNTP2864:: PgtaT-133 to +229	Sequence from -133 to +229 of C. crescentus GTA cluster promoter PgtaT cloned into EcoRI-KpnI-cut pNTP2864:: PgtaT (-153 to +229)	This study
pNTP2864:: PgtaT -123 to +229	Sequence from -123 to +229 of C. crescentus GTA promoter PgtaT cloned into EcoRI-KpnI-cut pNTP2864:: PgtaT (-153 to +229)	This study
pNTP2864:: PgtaT -113 to +229	Sequence from -113 to +229 of C. crescentus GTA cluster promoter PgtaT cloned into EcoRI-KpnI-cut pNTP2864:: PgtaT (-153 to +229)	This study
pNTP2864::PgtaT -56 to +229	Sequence from -56 to +229 of C. crescentus GTA cluster promoter PgtaT cloned into EcoRI-KpnI-cut pNTP2864:: PgtaT (-153 to +229)	This study
pNPTS138:: terGTA	Sub-cloning of terGTA	This study
pNTP2884:: terGTA	terGTA cloned into a promoterless lacZ reporter plasmid	This study
pNTP2864::PgtaT-153 to+229 + terGTA	terGTA was cloned between PgtaT-153 to +229 and lacZ	This study
pNPTS138::PrsaA	Sub-cloning of PrsaA	This study
pNTP2864::PrsaA	PrsaA in a lacZ reporter plasmid	This study
pNTP2864::PrsaA+ terGTA	terGTA was cloned between PrsaA and lacZ	This study
pNPTS138::terT1	Sub-cloning of terT1	This study
pNTP2884:: terT1	terT1 cloned into a promoterless lacZ reporter plasmid	This study
pNTP2864::PgtaT-153 to+229 + terT1	terT1 was cloned between PgtaT-153 to+229 and lacZ	This study
pNTP2864::PrsaA+ terT1	terT1 was cloned between PrsaA and lacZ	This study
pNPTS138::mut10-1	Sub-cloning of PgtaT (-153 to +229) with a mutated -10 promoter sequence	This study
pNTP2864::mut10-1	PgtaT (-153 to +229) with a mutated -10 promoter sequence in a lacZ reporter plasmid	This study
pNPTS138::mut10-2	Sub-cloning of PgtaT (-153 to +229) with a mutated -10 promoter sequence	This study
pNTP2864::mut10-2	PgtaT (-153 to +229) with a mutated -10 promoter sequence in a lacZ reporter plasmid	This study
pNPTS138::mut35-1	Sub-cloning of PgtaT (-153 to +229) with a mutated -35 promoter sequence	This study
pNTP2864::mut35-1	PgtaT (-153 to +229) with a mutated -35 promoter sequence in a lacZ reporter plasmid	This study
pNPTS138::mut35-2	Sub-cloning of PgtaT (-153 to +229) with a mutated -35 promoter sequence	This study
pNTP2864::mut35-2	PgtaT (-153 to +229) with a mutated -35 promoter sequence in a lacZ reporter plasmid	This study
pNPTS138::mut35-3	Sub-cloning PgtaT (-153 to +229) with a mutated -35 promoter sequence	This study
pNTP2864::mut35-3	PgtaT (-153 to +229) with a mutated -35 promoter sequence	This study
pNPTS138::ΔgafZ	To delete gafZ	This study
pNPTS138::ΔrogA	To delete rogA	This study
pMCS1-Tn5-ME-R6Kγ-kanamycinR-ME	Tn5 delivery plasmid, spectinomycinR and kanamycinR, R6Kγ origin	3
pNPTS138:: flag-gafZ	To insert a FLAG tag at the N terminus of GafZ	4

## Sheet: Oligonucleotides
Oligonucleotides	Sequence	Sources
For the construction of pNPTS138::gtaM-lacA
TLO3300	gcaattgaagccggctggcgccagtcagcatcgacgagtggctggccgaagag	This study
TLO3301	ggttggccatgttcgctcccttcttacgacgccgcgaacttcagcagcttgatc	This study
TLO3302	gaagggagcgaacatggccaacctgaacggccgcgcgcgtc	This study
TLO3303	tcagagccagaccgcgaagggcgtcgcgtcggttcagc	This study
TLO3304	cgcccttcgcggtctggctctgatccaatcctccccctgacgggggaggtgtccg	This study
TLO3305	cggccgaagctagcgaattcgtgctcgatcccctccccgccgacaccgccgacc	This study
For the construction of pNPTS138::flag-ihfA
NTO2830	gcaattgaagccggctggcgccaCGGCAAGCTCCGGATGCTGGGC	This study
NTO2831	cttgtcgtcatcgtctttgtagtcCATGCAACCCCCTTCACGCGTATC	This study
NTO2832	gactacaaagacgatgacgacaagAAGGGCGCTACTTTGACCCG	This study
NTO2833	cggccgaagctagcgaattcgtgCAGCAGGGTGCGGACGCCATTC	This study
For the construction of pNPTS138::ihfB-flag
NTO2745	gcaattgaagccggctggcgccaGACTAAGCTTCGTCTTTCATAGACG	This study
NTO2746	cttgtcgtcatcgtctttgtagtcTTCGTCGCCGTCGGCGTTCAGGC	This study
NTO2747	gactacaaagacgatgacgacaagTAGCAACAATCATGACCCGGGCTTG	This study
NTO2748	cggccgaagctagcgaattcgtgCCATGTTCGCTCCAGACCCGGATC	This study
For the construction of pNPTS138::ΔihfA
NTO2799	gcaattgaagccggctggcgccaGTTGCGGTCGCCGATGTCGACTG	This study
NTO2800	GCCCTTCATGCAACCCCCTTCAC	This study
NTO2801	GTGAAGGGGGTTGCATGAAGGGCGGCGGCTAAGGATCGATTGCGG	This study
NTO2802	cggccgaagctagcgaattcgtgTGCCCTTGGGCAACACCGATTTG	This study
For construction of pNPTS138::ΔihfB
NTO2781	gcaattgaagccggctggcgccaTCGAAGTTCGCTTCGGCGAAGAC	This study
NTO2782	CTTGATCATCGATATCCCCGGAAC	This study
NTO2783	GTTCCGGGGATATCGATGATCAAGGACGAATAGCAACAATCATGACC	This study
NTO2784	cggccgaagctagcgaattcgtgTCCAGACCCGGATCAGCCCTTCTTG	This study
For the construction of pXYFPC-1:: ihfA
NTO2845	cgctcgagttttggggagacgaccatATGAAGGGCGCTACTTTGACCC	This study
NTO2846	agtggatcccccgggctgcagctagcTTAGCCGCCCAGAGCGCGATCGATG	This study
For the construction of pXYFPC-1:: ihfB
NTO2767	cgctcgagttttggggagacgaccatATGATCAAGTCTGAACTCATCGCCAG	This study
NTO2768	agtggatcccccgggctgcagctagcCTATTCGTCGCCGTCGGCGTTCAG	This study
For the construction of pNPTS138::ΔgtaT IBE1
NTO2230	gcaattgaagccggctggcgcca ACGCCGGCGAACAGGCGCAGC	This study
NTO2753	CTTATTCAGAGCGTTCAGGCCCG	This study
NTO2754	CGGGCCTGAACGCTCTGAATAAGATCATCCGCGCCCGCTGGCGCCG	This study
NTO2755	cggccgaagctagcgaattcgtgAGCATCAGCCAGGTGGACCACGGGC	This study
For the construction of pNPTS138::gtaT IBE1 (TT to GG)
NTO2230	gcaattgaagccggctggcgcca ACGCCGGCGAACAGGCGCAGC	This study
NTO2863	ccGCCGCTGATTTCGCGAGACTTC	This study
NTO2864	GAAGTCTCGCGAAATCAGCGGCggGTCACTTTTACGCGCCCGCCAATC	This study
NTO2755	cggccgaagctagcgaattcgtgAGCATCAGCCAGGTGGACCACGGGC	This study
For the construction of pNPTS138::ΔgafYZ IBE6
NTO2749	gcaattgaagccggctggcgccaCGGCCGCTCTATGGCCGTGAAGC	This study
NTO2750	ATGAGGTTCTGTGGATAGAACGC	This study
NTO2751	GCGTTCTATCCACAGAACCTCATCCCCGTGAGACATGAGCGGAATAG	This study
NTO2752	cggccgaagctagcgaattcgtgCCTCGAAATGGATCTGAAGCCC	This study
For the construction of pNPTS138::gafYZ IBE6 (TT to GG)
NTO2749	gcaattgaagccggctggcgccaCGGCCGCTCTATGGCCGTGAAGC	This study
NTO2865	ctCCgcgcttgtttttccatcgcctagg	This study
NTO2866	aggcgatggaaaaacaagcgcGGagCCCCGTGAGACATGAGCGGAATAGG	This study
NTO2752	cggccgaagctagcgaattcgtgCCTCGAAATGGATCTGAAGCCC	This study
For the construction of pNPTS138::Δihf500
NTO2888	gcaattgaagccggctggcgccaGGCGGCGACATGGTCCGCTCGGTG	This study
NTO2889	AGATTTGCCCCCGGCGAACACCTCTC	This study
NTO2890	GAGGTGTTCGCCGGGGGCAAATCTctcccccagaggaggagagatgttc	This study
NTO2891	cggccgaagctagcgaattcgtgggaaggcgaaactgaaaccccctc	This study
For the construction of pNPTS138::ihfall4GG
NTO2888	gcaattgaagccggctggcgccaGGCGGCGACATGGTCCGCTCGGTG	This study
NTO2892	GTCGGCCTCTTCccCGCCCTAACTGC	This study
NTO2893	GCAGTTAGGGCGggGAAGAGGCCGAC	This study
NTO2929	ccCGCCCTAGCTGCGGGAGATTTTG	This study
NTO2932	CAAAATCTCCCGCAGCTAGGGCGggGAAGAGGCGCGTGATTTCTCCTC	This study
NTO2935	CTCGGTGGATCGGCCGGCCACAG	This study
NTO2934	CTGTGGCCGGCCGATCCACCGAGggCTGAGATCGCCG	This study
NTO2905	TCACTCTCCTCTTCcACGCCCTAACTGCGGAAAATTTGC	This study
NTO2899	CGCAGTTAGGGCGTgGAAGAGGAGAGTGA	This study
NTO2891	cggccgaagctagcgaattcgtgggaaggcgaaactgaaaccccctc	This study
For the construction of pNPTS138::nusG-vsvg
NTO2923	gcaattgaagccggctggcgccaCAACCAGCTGCTCAAGCTGGCGACC	This study
NTO2924	cttacccaggcggttcatttcgatatcagtgtaGGCGATCTTTTCGACCTGATTG	This study
NTO2925	tacactgatatcgaaatgaaccgcctgggtaagTGACGCACTTCAGGCCTGCTGAAATC	This study
NTO2926	cggccgaagctagcgaattcgtgCACCACCCAGCCCATGGCCGGGCTG	This study
For the construction of pNPTS138::vsvg-nusA
NTO4041	gcaattgaagccggctggcgccaTTCGCCTGCGCCTGATGGGCGG	This study
NTO4042	cttacccaggcggttcatttcgatatcagtgtaCATGGTCAGTCCTCTTCACTTTC	This study
NTO4043	atcgaaatgaaccgcctgggtaagGCCATCGGCATCGCCGCCAACCG	This study
NTO4044	cggccgaagctagcgaattcgtgGCGCGGATGCGATCGCCGACATTG	This study
For the construction of pNPTS138::vsvg-nusE
NTO4037	gcaattgaagccggctggcgccaCCCGTGAGGAAGCACGTCGGCGG	This study
NTO4038	cttacccaggcggttcatttcgatatcagtgtaCATATCGCTCGGTTTCCTAGTGG	This study
NTO4039	atcgaaatgaaccgcctgggtaagGATCGTCAGAACATCCGCATCCGGC	This study
NTO4040	cggccgaagctagcgaattcgtgGGAACGTACGACCCGGGTCCTGG	This study
For the construction of pNPTS138::vsvg-rpoZ
NTO2785	gcaattgaagccggctggcgccaACCTCCGCCGCTTGGCCTGACCC	This study
NTO2786	cttacccaggcggttcatttcgatatcagtgtaCATGAGTTCCTCGGGCTGCCGG	This study
NTO2787	tacactgatatcgaaatgaaccgcctgggtaagGCCCGCGTCACCGTCGAAGATTG	This study
NTO2788	cggccgaagctagcgaattcgtgCCGGCGCTTCGGTCACAGCGAC	This study
For the construction of pNPTS138::ΔspoT:: tetracyclineR
NTO2327	gcaattgaagccggctggcgccaGTTGCGTGTCGCGGCACAGAAG	This study
NTO2328	ggaccgagaaagggtgacgattgaAGACGACAACGCGCCCGATTC	This study
NTO2303	tcaatcgtcaccctttctcgg	This study
NTO2304	tcagcgatcggctcgttgccc	This study
NTO2329	cgcagggcaacgagccgatcgctgaTCGGTGGAGACGGTGGACCGG	This study
NTO2330	cggccgaagctagcgaattcgtgGAAGCCCAACGCCCTCGCGTCG	This study
For the construction of pNPTS138::flag-rpoD
NTO4268	gcaattgaagccggctggcgccaTGGAGTGAAAGCGGCGGTCCCGAGG	This study
NTO4269	cttgtcgtcatcgtctttgtagtcCATCAAGCTCTCCGAAGTCGACGCG	This study
NTO4270	gactacaaagacgatgacgacaagAGCAACAATTCCTCGGCCGAGAC	This study
NTO4271	cggccgaagctagcgaattcgtgGATCGCGGCGTAGGTGCCTTCC	This study
For the construction of pCOLADuet-1::6xhis gafZ
NTO2693	ccatcatcaccacagccaggatccgAATTCGatgACCGGCGGGCTTCAGATCC	This study
NTO2694	tcgacttaagcattatgcggccgcaagcttTCATGCCATCCGGTAGTGTCGG	This study
For the construction of pCOLADuet-1:: 6xhis gafZ gafY
NTO2691	agttaagtataagaaggagatatacatATGCTGGTTCAAGCCCTTGAGGAC	This study
NTO2692	agcggtttctttaccagactcgagggtaccTTACGGCAGATCCTGAGCGTGCG	This study
For the construction of pCOLADuet-1::6xhis rpoD gafY
NTO4289	ccatcatcaccacagccaggatccgAATTCGATGAGCAACAATTCCTCGGCCG	This study
NTO4290	tcgacttaagcattatgcggccgcaagcttTTACGAGTCCAGGAAGCTGCGC	This study
For the construction of pCOLADuet-1::6xhis rpoD (domain 3+4)
NTO4349	ccatcatcaccacagccaggatccgAATTCGATGATCCGCATCCCGGTGCACATGATC	This study
NTO4290	tcgacttaagcattatgcggccgcaagcttTTACGAGTCCAGGAAGCTGCGC	This study
For the construction of pNTP2846
NTO4188	actagttctagagcggccgtcgacgg	This study
NTO4189	ccgtcgacggccgctctagaactagtcaaataaaacgaaaggctcagtcg	This study
NTO4190	cccgggctgcagctagcttacttg	This study
NTO4191	caagtaagctagctgcagcccgggactagttctagagcggccattcac	This study
For the construction of pNTP2864
NTO4192	atataaaaactgttgtaattcattaagc	This study
NTO4193	gcttaatgaattacaacagtttttatatagcgctaccggactcagatccagatc	This study
NTO4194	gctagcttacttgtacagctcgtccatg	This study
NTO4195	catggacgagctgtacaagtaagctagc	This study
For the construction of pRlacZ290:: PgtaT (-153 to +229)
NTO4085	cggatcgcacgaacccgctgaatgggaattcTTGCGGCGCGCTTGCCCGTCAG	This study
NTO4101	gcaggtcgactctagaggatccccgggtaccCGGCCGCCTCGTCGGCGGCGGGTTTG	This study
For the construction of pNTP2864:: PgtaT (-153 to +229)
NTO4196	cgctcgagttttggggagacgaccatATGgaattcTTGCGGCGCGCTTGCCCGTCAG	This study
NTO4197	agtggatcccccgggctgcagctagcttatttttgacaccagaccaactgg	This study
For the construction of pNPTS138:: PgtaT (-113 to +229)
NTO4259	gcaattgaagccggctggcgccagaattcTTGGCGGGCCTGAACGCTCTGAATAAG	This study
NTO4185	cggccgaagctagcgaattcgtgggtaccCGGCCGCCTCGTCGGCGGCGGGTTTG	This study
For the construction of pNPTS138:: PgtaT (-56 to +229)
NTO4369	gcaattgaagccggctggcgccagaattcGTCACTTTTACGCGCCCGCCAATC	This study
NTO4185	cggccgaagctagcgaattcgtgggtaccCGGCCGCCTCGTCGGCGGCGGGTTTG	This study
For the construction of pNPTS138:: PgtaT (-143 to +229)
NTO4256	gcaattgaagccggctggcgccagaattcCTTGCCCGTCAGGGGCCTCGAC	This study
NTO4185	cggccgaagctagcgaattcgtgggtaccCGGCCGCCTCGTCGGCGGCGGGTTTG	This study
For the construction of pNPTS138:: PgtaT (-133 to +229)
NTO4257	gcaattgaagccggctggcgccagaattcAGGGGCCTCGACTATGGGGATTG	This study
NTO4185	cggccgaagctagcgaattcgtgggtaccCGGCCGCCTCGTCGGCGGCGGGTTTG	This study
For the construction of pNPTS138:: PgtaT (-123 to +229)
NTO4258	gcaattgaagccggctggcgccagaattcACTATGGGGATTGGCGGGCCTGAAC	This study
NTO4185	cggccgaagctagcgaattcgtgggtaccCGGCCGCCTCGTCGGCGGCGGGTTTG	This study
For the construction of pNTPS138:: Δ125bp (+90 to +214)
NTO2230	gcaattgaagccggctggcgcca ACGCCGGCGAACAGGCGCAGC	This study
NTO2764	AAGGCGGCGATGAGCTTGTCCATC	This study
NTO2765	GATGGACAAGCTCATCGCCGCCTTCCGACGAGGCGGCCGATGATGAC	This study
NTO2766	cggccgaagctagcgaattcgtgTTCGGCCAGGCGCAGAACTCGTC	This study
For the construction of pNTPS138:: Δ144bp (+230 to 373)
NTO2957	gcaattgaagccggctggcgccaGCCCGTCAGATGCGCCATGGTC	This study
NTO2958	CGGCCGCCTCGTCGGCGGCGGGTTTG	This study
NTO2960	aaacccgccgccgacgaggcggccgAGCCTGGAGCCGGAGGATCAAC	This study
NTO2961	cggccgaagctagcgaattcgtgGAAGGCGGGCGCCAGGTTGCCGG	This study
For the construction of pNPTS138::gtaT (ATG1 to TGA)
NTO2957	gcaattgaagccggctggcgccaGCCCGTCAGATGCGCCATGGTC	This study
NTO2962	tcaCGGCCGCCTCGTCGGCGGC	This study
NTO2963	GCCGCCGACGAGGCGGCCGtgaATGACGAGGCTTCCATGCATGACG	This study
NTO2961	cggccgaagctagcgaattcgtgGAAGGCGGGCGCCAGGTTGCCGG	This study
For the construction of pNPT138::gtaT (ATG2 to TGA)
NTO2957	gcaattgaagccggctggcgccaGCCCGTCAGATGCGCCATGGTC	This study
NTO2964	tcaCATCGGCCGCCTCGTCGGC	This study
NTO2965	GCCGACGAGGCGGCCGATGtgaACGAGGCTTCCATGCATGACG	This study
NTO2961	cggccgaagctagcgaattcgtgGAAGGCGGGCGCCAGGTTGCCGG	This study
For the construction of pNPTS138::gtaT (ATG3 to TGA)
NTO2957	gcaattgaagccggctggcgccaGCCCGTCAGATGCGCCATGGTC	This study
NTO2966	tcaGCATGGAAGCCTCGTCATC	This study
NTO2967	GATGACGAGGCTTCCATGCtgaACGGCATTCCGGACGACCCCG	This study
NTO2961	cggccgaagctagcgaattcgtgGAAGGCGGGCGCCAGGTTGCCGG	This study
For the construction of pNPTS138:: Δ336bp (-113 to +223)
NTO2230	gcaattgaagccggctggcgcca ACGCCGGCGAACAGGCGCAGC	This study
NTO2906	TCCCCATAGTCGAGGCCCCTGACG	This study
NTO2907	CGTCAGGGGCCTCGACTATGGGGAcggccgatgatgacgaggcttcc	This study
NTO2766	cggccgaagctagcgaattcgtgTTCGGCCAGGCGCAGAACTCGTC	This study
For the construction of pNPTS138::gtaT (TTG to CTG)
NTO2230	gcaattgaagccggctggcgcca ACGCCGGCGAACAGGCGCAGC	This study
NTO2908	GCGTTCAGGCCCGCCAgTCCCCATAGTCGAGG	This study
NTO2909	CCTCGACTATGGGGAcTGGCGGGCCTGAACGC	This study
NTO2766	cggccgaagctagcgaattcgtgTTCGGCCAGGCGCAGAACTCGTC	This study
For the construction of pNPTS138::ΔYBE
NTO2230	gcaattgaagccggctggcgcca ACGCCGGCGAACAGGCGCAGC	This study
NTO2970	GGGCAAGCGCGCCGCAAAAACCG	This study
NTO2971	CGGTTTTTGCGGCGCGCTTGCCCGGGATTGGCGGGCCTGAACGCTC	This study
NTO2755	cggccgaagctagcgaattcgtgAGCATCAGCCAGGTGGACCACGGGC	This study
pNPTS138:: YBE* (ACTATG to TGACCC)
NTO2230	gcaattgaagccggctggcgcca ACGCCGGCGAACAGGCGCAGC	This study
NTO4157	GGGTCACGAGGCCCCTGACgggcaagcgcgccgcaaaaaccg	This study
NTO4158	GTCAGGGGCCTCGTGACCCGGGATTGGCGGGCCTGAACGCTC	This study
NTO2755	cggccgaagctagcgaattcgtgAGCATCAGCCAGGTGGACCACGGGC	This study
For the construction of pNPTS138::ΔGTA core promoter
NTO2230	gcaattgaagccggctggcgcca ACGCCGGCGAACAGGCGCAGC	This study
NTO2760	GGCGCGGATGATTGGCGGGCGCGTAAAAG	This study
NTO2761	ACGCGCCCGCCAATCATCCGCGCCACGAGGTCCGGGACTGGAGCGC	This study
NTO2755	cggccgaagctagcgaattcgtgAGCATCAGCCAGGTGGACCACGGGC	This study
For the construction of pNPTS138:: ZBE* (CTGGCGC to TTTTTTC)		This study
NTO2230	gcaattgaagccggctggcgcca ACGCCGGCGAACAGGCGCAGC	This study
NTO4090	CGCTTCTTCCGGCCatGACACAAAGATACGGaaaaAaCGGGCGCGGATGATTGGCGGGCGCG	This study
NTO4091	CGtTttttCCGTATCTTTGTGTCatGGCCGGAAGAAGCGACGAGGTCCGGGACTGGAGCGCGACGC	This study
NTO2755	cggccgaagctagcgaattcgtgAGCATCAGCCAGGTGGACCACGGGC	This study
For the construction of pNPTS138::mut10-1
NTO4184	gcaattgaagccggctggcgccagaattcTTGCGGCGCGCTTGCCCGTCAGG	This study
NTO4174	gggggggCGGCGCCAGCGGGCGCGGATGATTG	This study
NTO4175	CAATCATCCGCGCCCGCTGGCGCCGcccccccGTGTCATGGCCGGAAGAAGCGAC	This study
NTO4185	cggccgaagctagcgaattcgtgggtaccCGGCCGCCTCGTCGGCGGCGGGTTTG	This study
For the construction of pNPTS138::mut10-2
NTO4184	gcaattgaagccggctggcgccagaattcTTGCGGCGCGCTTGCCCGTCAGG	This study
NTO4176	ggggAGATACGGCGCCAGCGGGCGCGGATG	This study
NTO4177	CATCCGCGCCCGCTGGCGCCGTATCTccccGTCATGGCCGGAAGAAGCGACGAGGTC	This study
NTO4185	cggccgaagctagcgaattcgtgggtaccCGGCCGCCTCGTCGGCGGCGGGTTTG	This study
For the construction of pNPTS138::mut35-1
NTO4184	gcaattgaagccggctggcgccagaattcTTGCGGCGCGCTTGCCCGTCAGG	This study
NTO4242	ggggggGGCGGGCGCGTAAAAGTGAC	This study
NTO4243	GTCACTTTTACGCGCCCGCCccccccCCGCGCCCGCTGGCGCCGTATCTTTG	This study
NTO4185	cggccgaagctagcgaattcgtgggtaccCGGCCGCCTCGTCGGCGGCGGGTTTG	This study
For the construction of pNPTS138::mut35-2
NTO4184	gcaattgaagccggctggcgccagaattcTTGCGGCGCGCTTGCCCGTCAGG	This study
NTO4264	cccTTGGCGGGCGCGTAAAAGTG	This study
NTO4265	CACTTTTACGCGCCCGCCAAgggTCCGCGCCCGCTGGCGCCGTATC	This study
NTO4185	cggccgaagctagcgaattcgtgggtaccCGGCCGCCTCGTCGGCGGCGGGTTTG	This study
For the construction of pNPTS138::mut35-3		This study
NTO4184	gcaattgaagccggctggcgccagaattcTTGCGGCGCGCTTGCCCGTCAGG	This study
NTO4504	cgacaaTGGCGGGCGCGTAAAAGTGAC	This study
NTO4505	GTCACTTTTACGCGCCCGCCAttgtcgCGCGCCCGCTGGCGCCGTATCTTTG	This study
NTO4185	cggccgaagctagcgaattcgtgggtaccCGGCCGCCTCGTCGGCGGCGGGTTTG	This study
For the construction of pNPTS138::PrsaA
NTO4252	gcaattgaagccggctggcgccagaattcTGCTGTACCGGTTAGAAAAATGCTG	This study
NTO4253	cggccgaagctagcgaattcgtgggtaccGCATGGGAGCAGCGATGGCTATAG	This study
For the construction of pNPTS138::terGTA
NTO4094	gcaattgaagccggctggcgccaggatccGGGCGGCCGAAGTAACTCTCCTC	This study
NTO2930	CTCTTCAACGCCCTAACTGCGGG	This study
NTO2931	CCCGCAGTTAGGGCGTTGAAGAG	This study
NTO2935	CTCGGTGGATCGGCCGGCCACAG	This study
NTO2936	CTGTGGCCGGCCGATCCACCGAG	This study
NTO4095	cggccgaagctagcgaattcgtgaagcttGGGAAATCACTCTCCTCTTCAAC	This study
For the construction of pNPTS138::terT1
NTO4151	gcaattgaagccggctggcgccaggatccATAAAACGAAAGGCTCAGTCGAAAG	This study
NTO4152	cggccgaagctagcgaattcgtgaagcttAAACCACGACCTGGACCTCTTGCC	This study
For the construction of pNPTS138:: ΔgafZ
NTO2634	gcaattgaagccggctggcgccaAGGGGGCGATATCCTGCGTTCTATCC	This study
NTO2635	GCCGGTCATTACGGCAGATCCTG	This study
NTO2636	CAGGATCTGCCGTAATGACCGGCATGGCATGAGGCGACGTTCAGTC	This study
NTO2637	cggccgaagctagcgaattcgtgAGGTGGCGGTCGGGCGCTTCGAG	This study
For the construction of pNPTS138:: ΔrogA
NTO2194	gcaattgaagccggctggcgccaGATGTCGTCGCGCTGTTGCTCC	This study
NTO2195	CCAGATTTCGCCGTGAGACAG	This study
NTO2196	CCCTGTCTCACGGCGAAATCTGGAGCCAGTAGGCCGACCCGACAG	This study
NTO2197	cggccgaagctagcgaattcgtgGCGCTGATCGAGGAAAAGCTG	This study
For the construction of pET15b::gafY
NTO4346	ctttaagaaggagatataccatgggcATGCTGGTTCAAGCCCTTGAGGACATC	This study
NTO4347	ttcgggctttgttagcagccggatccTTACGGCAGATCCTGAGCGTGCGAC	This study
