# Supplementary material for: Control of a gene transfer agent cluster in Caulobacter crescentus by transcriptional activation and anti-termination
Source: Nat Commun. 2024 Jun 4;15:4749. doi: 10.1038/s41467-024-49114-2 (PMC11150451; doi:10.1038/s41467-024-49114-2)
Supplement: Supplementary file 6 — Supplementary Data 3 [file 41467_2024_49114_MOESM6_ESM.xlsx]

## Sheet: Sheet1
List of ChIP-seq data used in this study
ChIP-seq samples	Genetic backgrounds	antibody	replicates	numbers of mapped reads	Source
sample 1	CB15N WT	anti-FLAG	replicate 1	10358562	This study
sample 2	CB15N WT	anti-FLAG	replicate 2	10996920	This study
sample 3	CB15N ihfB::ihfB-flag	anti-FLAG	replicate 1	9946703	This study
sample 4	CB15N ihfB::ihfB-flag	anti-FLAG	replicate 2	10687550	This study
sample 5	∆rogA	anti-FLAG	replicate 1	8928444	This study
sample 6	∆rogA	anti-FLAG	replicate 2	11110427	This study
sample 7	∆rogA ihfB::ihfB-flag	anti-FLAG	replicate 1	11013201	This study
sample 8	∆rogA ihfB::ihfB-flag	anti-FLAG	replicate 2	10284709	This study
sample 9	CB15N ihfA::flag-ihfA	anti-FLAG	replicate 1	10521277	This study
sample 10	CB15N ihfA::flag-ihfA	anti-FLAG	replicate 2	11605978	This study
sample 11	∆rogA ihfA::flag-ihfA	anti-FLAG	replicate 1	9141923	This study
sample 12	∆rogA ihfA::flag-ihfA	anti-FLAG	replicate 2	12792980	This study
sample 13	∆rogA gtaT IBE1 (TT to GG)	anti-FLAG	replicate 1	9688849	This study
sample 14	∆rogA gtaT IBE1 (TT to GG)	anti-FLAG	replicate 2	11407989	This study
sample 15	∆rogA gafYZ IBE6 (TT to GG)	anti-FLAG	replicate 1	8919852	This study
sample 16	∆rogA gafYZ IBE6 (TT to GG)	anti-FLAG	replicate 2	2368232	This study
sample 17	∆rogA gtaT IBE1 (TT to GG) ihfB::ihfB-flag	anti-FLAG	replicate 1	10428162	This study
sample 18	∆rogA gtaT IBE1 (TT to GG) ihfB::ihfB-flag	anti-FLAG	replicate 2	8535520	This study
sample 19	∆rogA gafYZ IBE6 (TT to GG) ihfB::ihfB-flag	anti-FLAG	replicate 1	9893549	This study
sample 20	∆rogA gafYZ IBE6 (TT to GG) ihfB::ihfB-flag	anti-FLAG	replicate 2	7343627	This study
sample 21	∆rogA gtaT IBE2-3-4-5 (TT to GG)	anti-FLAG	replicate 1	9866662	This study
sample 22	∆rogA gtaT IBE2-3-4-5 (TT to GG)	anti-FLAG	replicate 2	11033660	This study
sample 23	∆rogA gtaT IBE2-3-4-5 (TT to GG) ihfB::ihfB-flag	anti-FLAG	replicate 1	11241549	This study
sample 24	∆rogA gtaT IBE2-3-4-5 (TT to GG) ihfB::ihfB-flag	anti-FLAG	replicate 2	7995278	This study
sample 25	∆rogA	anti-GafY	replicate 1	6144184	Gozzi et al (2022)4
sample 26	∆rogA	anti-GafY	replicate 2	6311911	Gozzi et al (2022)4
sample 27	∆rogA ∆gafY	anti-GafY	replicate 1	5184639	Gozzi et al (2022)4
sample 28	∆rogA ∆gafY	anti-GafY	replicate 2	8754524	Gozzi et al (2022)4
sample 29	∆rogA	anti-FLAG	replicate 1	5396885	Gozzi et al (2022)4
sample 30	∆rogA	anti-FLAG	replicate 2	7784916	Gozzi et al (2022)4
sample 31	∆rogA gafZ::flag-gafZ	anti-FLAG	replicate 1	7232181	Gozzi et al (2022)4
sample 32	∆rogA gafZ::flag-gafZ	anti-FLAG	replicate 2	6751379	Gozzi et al (2022)4
sample 33	∆rogA rpoC::rpoC-3xflag	anti-FLAG	replicate 1	9337759	This study
sample 34	∆rogA rpoC::rpoC-3xflag	anti-FLAG	replicate 2	9479543	This study
sample 35	∆rogA gafZ::flag-gafZ nusA::vsvg-nusA	anti-VSVG	replicate 1	6743692	This study
sample 36	∆rogA gafZ::flag-gafZ nusG::nusG-vsvg	anti-VSVG	replicate 1	7570025	This study
sample 37	∆rogA gafZ::flag-gafZ nusE::vsvg-nusE	anti-VSVG	replicate 1	6204262	This study
sample 38	∆rogA gafZ::flag-gafZ	anti-VSVG	replicate 1	6634625	This study
sample 39	∆rogA gafZ::flag-gafZ nusA::vsvg-nusA	anti-VSVG	replicate 2	4120604	This study
sample 40	∆rogA gafZ::flag-gafZ nusG::nusG-vsvg	anti-VSVG	replicate 2	5510182	This study
sample 41	∆rogA gafZ::flag-gafZ nusE::vsvg-nusE	anti-VSVG	replicate 2	4796711	This study
sample 42	∆rogA gafZ::flag-gafZ	anti-VSVG	replicate 2	3963128	This study
sample 43	∆rogA gafZ::flag-gafZ ZBE*	anti-FLAG	replicate 1	6583711	This study
sample 44	∆rogA gafZ::flag-gafZ ZBE*	anti-FLAG	replicate 2	5779594	This study
sample 45	∆rogA gafZ::flag-gafZ ZBE*	anti-GafY	replicate 1	2369917	This study
sample 46	∆rogA gafZ::flag-gafZ ZBE*	anti-GafY	replicate 2	4882470	This study
sample 47	∆rogA YBE*	anti-GafY	replicate 1	6741610	This study
sample 48	∆rogA YBE*	anti-GafY	replicate 2	5480357	This study
sample 49	∆rogA rpoD::flag-rpoD	anti-FLAG	replicate 1	7328268	This study
sample 50	∆rogA rpoD::flag-rpoD	anti-FLAG	replicate 2	5903900	This study
