# Supplementary material for: Control of a gene transfer agent cluster in Caulobacter crescentus by transcriptional activation and anti-termination
Source: Nat Commun. 2024 Jun 4;15:4749. doi: 10.1038/s41467-024-49114-2 (PMC11150451; doi:10.1038/s41467-024-49114-2)
Supplement: Supplementary file 7 — Supplementary Data 4 [file 41467_2024_49114_MOESM7_ESM.xlsx]

## Sheet: MACS2 detected peaks-statistics
Statistics for MACS2-detected ChIP-seq peaks in this study
chr	start	end	length	abs_summit	pileup	-LOG10(pvalue)	fold_enrichment	-LOG10(qvalue)
ChIP-seq	experiment: 7	control: 5	replicate 1	figure: 2a
CB15N	1216654	1217158	505	1216918	2141	1164.77	8.42	1161.44
ChIP-seq	experiment: 8	control: 6	replicate 2	figure: 2a
CB15N	1216717	1217117	401	1216916	2504	1398.37	8.75	1395.19
ChIP-seq	experiment: 11	control: 5	replicate 1	figure: 2a
CB15N	1216644	1217168	525	1216918	2537	1324.88	7.96	1321.51
ChIP-seq	experiment: 12	control: 6	replicate 2	figure: 2a
CB15N	1216682	1217127	446	1216918	2030	1138.52	8.8	1135.46
chr	start	end	length	abs_summit	pileup	-LOG10(pvalue)	fold_enrichment	-LOG10(qvalue)
ChIP-seq	experiment: 7	control: 5	replicate 1	figure: 2b
CB15N	3026096	3026627	532	3026543	1256	417.76	4.71	415.78
CB15N	3026717	3026878	162	3026784	1228	401.87	4.63	399.91
CB15N	3028428	3028959	532	3028669	2144	1154.16	8.3	1150.89
ChIP-seq	experiment: 8	control: 6	replicate 2	figure: 2b
CB15N	3026097	3026626	530	3026542	1414	450.63	4.52	448.67
CB15N	3026725	3026871	147	3026784	1217	330.43	3.92	328.57
CB15N	3028479	3028880	402	3028668	2538	1389.53	8.5	1386.39
ChIP-seq	experiment: 11	control: 5	replicate 1	figure: 2a
CB15N	3026106	3026619	514	3026545	1186	410.73	4.9	408.69
CB15N	3026724	3026868	145	3026787	1184	412.2	4.92	410.16
CB15N	3028484	3028945	462	3028668	2092	1184.14	8.92	1180.89
ChIP-seq	experiment: 12	control: 6	replicate 2	figure: 2a
CB15N	3026146	3026627	482	3026545	1490	445.85	4.27	443.94
CB15N	3026717	3026878	162	3026785	1542	482.57	4.45	480.63
CB15N	3028444	3028920	477	3028668	2543	1287.55	7.63	1284.37
chr	start	end	length	abs_summit	pileup	-LOG10(pvalue)	fold_enrichment	-LOG10(qvalue)
ChIP-seq	experiment: 25	control: 27	replicate 1	figure: 4b
CB15N	3026832	3028895	2064	3028634	1918	949.53	7.4	946.06
ChIP-seq	experiment: 26	control: 28	replicate 2	figure: 4b
CB15N	3026905	3028854	1950	3028631	2101	959.49	6.68	956.05
chr	start	end	length	abs_summit	pileup	-LOG10(pvalue)	fold_enrichment	-LOG10(qvalue)
ChIP-seq	experiment: 25	control: 27	replicate 1	figure: 5d
CB15N	3026832	3028895	2064	3028634	1918	949.53	7.4	946.06
ChIP-seq	experiment: 26	control: 28	replicate 2	figure: 5d
CB15N	3026905	3028854	1950	3028631	2101	959.49	6.68	956.05
ChIP-seq	experiment: 49	control: 5	replicate 1	figure: 5d
CB15N	1216817	1217181	365	1217004	1064	176.09	2.76	173.5
ChIP-seq	experiment: 50	control: 6	replicate 2	figure: 5d
CB15N	1216839	1217174	336	1216988	987	200.16	3.14	197.84
ChIP-seq	experiment: 25	control: 27	replicate 1	figure: 5d
CB15N	3026832	3028895	2064	3028634	1918	949.53	7.4	946.06
ChIP-seq	experiment: 26	control: 28	replicate 2	figure: 5d
CB15N	3026905	3028854	1950	3028631	2101	959.49	6.68	956.05
ChIP-seq	experiment: 49	control: 5	replicate 1	figure: 5d
CB15N	3028406	3028783	378	3028594	999	141.09	2.52	138.64
ChIP-seq	experiment: 50	control: 6	replicate 2	figure: 5d
CB15N	3028422	3028771	350	3028591	1001	194.33	3.05	192.03
chr	start	end	length	abs_summit	pileup	-LOG10(pvalue)	fold_enrichment	-LOG10(qvalue)
ChIP-seq	experiment: 31	control: 29	replicate 1	figure: 6a
CB15N	3026781	3028612	1832	3027485	2031	488.73	3.56	483.24
ChIP-seq	experiment: 32	control: 30	replicate 2	figure: 6a
CB15N	3022052	3028643	6592	3027443	3015	1142.13	5.39	1137.45
ChIP-seq	experiment: 33	control: 29	replicate 1	figure: 6a
CB15N	3007813	3028801	20989	3027795	2407	825.6	4.86	823.35
ChIP-seq	experiment: 34	control: 30	replicate 2	figure: 6a
CB15N	3007538	3028830	21293	3027736	3442	1398.58	5.82	1395.99
ChIP-seq	experiment: 35	control: 38	replicate 1	figure: 6a
CB15N	3012100	3028716	16617	3027785	3985	685.4	2.83	682.77
ChIP-seq	experiment: 39	control: 42	replicate 2	figure: 6a
CB15N	3012090	3028729	16640	3027890	2694	1321.84	7.32	1318.06
ChIP-seq	experiment: 36	control: 38	replicate 1	figure: 6a
CB15N	3012051	3028737	16687	3027537	3660	540.03	2.59	538.13
ChIP-seq	experiment: 40	control: 42	replicate 2	figure: 6a
CB15N	3008098	3028749	20652	3027809	2785	1316.8	6.98	1314.32
ChIP-seq	experiment: 37	control: 38	replicate 1	figure: 6a
CB15N	3026850	3028662	1813	3027790	3420	509.17	2.6	505.61
ChIP-seq	experiment: 41	control: 42	replicate 2	figure: 6a
CB15N	3017222	3026509	9288	3025548	840	169.24	3.12	166.13
chr	start	end	length	abs_summit	pileup	-LOG10(pvalue)	fold_enrichment	-LOG10(qvalue)
ChIP-seq	experiment: 31	control: 29	replicate 1	figure: 7a
CB15N	3026781	3028612	1832	3027485	2031	488.73	3.56	483.24
ChIP-seq	experiment: 32	control: 30	replicate 2	figure: 7a
CB15N	3022052	3028643	6592	3027443	3015	1142.13	5.39	1137.45
ChIP-seq	experiment: 25	control: 27	replicate 1	figure: 7a
CB15N	3026832	3028895	2064	3028634	1918	949.53	7.4	946.06
ChIP-seq	experiment: 26	control: 28	replicate 2	figure: 7a
CB15N	3026905	3028854	1950	3028631	2101	959.49	6.68	956.05
ChIP-seq	experiment: 45	control: 27	replicate 1	figure: 7a
CB15N	3028383	3028860	478	3028629	859	421.91	7.29	419.04
ChIP-seq	experiment: 46	control: 28	replicate 2	figure: 7a
CB15N	3028340	3028896	557	3028631	2331	1392.68	9.67	1389.03

## Sheet: Pearson corrleation values-Fig6
range:	3010,000 nt to 3030,000 nt				Sample codes
ChIP-seq samples	ChIP-seq samples	Pearson correlation coefficient (r)	p value		sample 31	∆rogA gafZ::gafZ-FLAG	anti-FLAG	replicate 1
31	33	0.64	<10e-16		sample 32	∆rogA gafZ::gafZ-FLAG	anti-FLAG	replicate 2
31	35	0.935	<10e-16		sample 33	∆rogA rpoC::rpoC-3xflag	anti-FLAG	replicate 1
31	36	0.95	<10e-16		sample 34	∆rogA rpoC::rpoC-3xflag	anti-FLAG	replicate 2
31	37	0.92	<10e-16		sample 35	∆rogA gafZ::gafZ-FLAG nusA::vsvg-nusA	anti-VSVG	replicate 1
					sample 36	∆rogA gafZ::gafZ-FLAG nusG::nusG-vsvg	anti-VSVG	replicate 1
32	34	0.64	<10e-16		sample 37	∆rogA gafZ::gafZ-FLAG nusE::vsvg-nusE	anti-VSVG	replicate 1
32	39	0.855	<10e-16		sample 38	∆rogA gafZ::gafZ-FLAG	anti-VSVG	replicate 1
32	40	0.93	<10e-16		sample 39	∆rogA gafZ::gafZ-FLAG nusA::vsvg-nusA	anti-VSVG	replicate 2
32	41	0.82	<10e-16		sample 40	∆rogA gafZ::gafZ-FLAG nusG::nusG-vsvg	anti-VSVG	replicate 2
					sample 41	∆rogA gafZ::gafZ-FLAG nusE::vsvg-nusE	anti-VSVG	replicate 2
related to Fig. 6a					sample 42	∆rogA gafZ::gafZ-FLAG	anti-VSVG	replicate 2
