# Supplementary material for: Control of a gene transfer agent cluster in Caulobacter crescentus by transcriptional activation and anti-termination
Source: Nat Commun. 2024 Jun 4;15:4749. doi: 10.1038/s41467-024-49114-2 (PMC11150451; doi:10.1038/s41467-024-49114-2)
Supplement: Supplementary file 9 — Source Data [file 41467_2024_49114_MOESM9_ESM.xlsx]

## Sheet: Summary
Source Data for Figures and Supplementary Figures
Figure 1 b, c, d
Figure 2 c,d,e
Figure 3 b,c
Figure 4 a
Figure 5 a,b,c
Figure 6 b
Figure 7 b
Figure 8 b
Suppl. Figure 2 b,c
Suppl. Figure 4
Suppl. Figure 5
Suppl. Figure 6 b
Suppl. Figure 7 a,b

## Sheet: Fig2c
relative expression level of gafY
Background	WT	△80	△80 △ihfA	△80 △ihfA+ e.v	△80 △ihfA +ihfA	△80 △ihfB	△80 △ihfB+ e.v.	△80 △ihfB +ihfB
replicate 1	1	288.174	22.2972	142.875	2353.21	140.666	108.92	1779.56
replicate 2	0.67596	278.034	41.681	170.806	1591.02	41.8549	161.912	1806.84
relative expression level of gafT
Background	WT	△80	△80 △ihfA	△80 △ihfA+ e.v	△80 △ihfA +ihfA	△80 △ihfB	△80 △ihfB+ e.v.	△80 △ihfB +ihfB
replicate 1	1	1500.35	0.84876	2.51604	2568.41	2.76831	2.43757	1626.47
replicate 2	0.93914	1521.47	1.25031	2.81089	2416.69	1.49547	3.33015	1019.27

## Sheet: Fig3c
	PgtaT(-153 to +229)lacZ in WT background	PgtaT(-153 to +229)lacZ in rogA- background	PgtaT(-153 to +229)lacZ mut 10 number 1in WT background	PgtaT(-153 to +229)lacZ mut10 number 1 in rogA-background	PgtaT(-153 to +229)lacZ mut 10 number 2 in WT background	PgtaT(-153 to +229)lacZ mut10 number 2 in rogA- background	PgtaT(-153 to +229)lacZ mut 35 number 1in WT background	PgtaT(-153 to +229)lacZ mut35 number 1 in rogA- background	PgtaT(-153 to +229)lacZ mut 35 number 2 in WT background	PgtaT(-153 to +229)lacZ mut35 number 2 in rogA- background	promoterless lacZ in WT background	promoterless lacZ in rogA- background
replicate 1	48.5663	6792.8	39.5623	50.3101	40.1235	101.38	44.6128	2713.4	44.213	1889.41	50.3086	83.9719
replicate 2	47.5694	7971.15	42.4731	60.4946	32.9966	110.945	47.1644	2826.35	43.2099	2329.41	95.8912	87.484
replicate 3	47.0729	6936.6	41.2037	41.0213	42.4134	108.65	47.0258	2701.99	43.75	2183.37	88.7767	97.668
replicate 4	48.9583	7504.65	41.6049	44.8899	36.1953	96.854	45.6229	2959.93	44.0516	1921.82	91.9753	102.493
beta-galactosidase activity

## Sheet: Fig4a
	PgtaT (-153 to +229)-lacZ in WT background	PgtaT (-153 to +229)-lacZ in rogA- background	PgtaT (-143 to +229)-lacZ in WT background	PgtaT (-143 to +229)-lacZ in rogA- background	PgtaT (-133 to +229)-lacZ in WT background	PgtaT (-133 to +229)-lacZ in rogA- background	PgtaT (-123 to +229)-lacZ in WT background	PgtaT (-123 to +229)-lacZ in rogA- background	PgtaT (-113 to +229)-lacZ in WT background	PgtaT (-113 to +229)-lacZ in rogA- background	PgtaT (-56 to +229)-lacZ in WT background	PgtaT (-56 to +229)-lacZ in rogA- background	promoterless lacZ in WT background	promoterless lacZ in rogA- background
replicate 1	51.0795	6590.91	60.6048	5771.25	48.0847	6255.68	51.6875	5813.49	66.1089	495.589	75	83.0579	46.2305	93.0556
replicate 2	52.8024	7329.99	62.2266	5911.76	46.8145	6288.56	50.4435	6455.17	58.9453	474.419	71.25	86.3258	55.4883	97.7083
replicate 3	46.0547	7666.74	59.8185	6472.5	47.6008	6939.59	48.871	6530.91	148.246	559.432	38.875	83.0253	73.1836	84.075
replicate 4	48.0114	7303.63	60.9375	6572.9	48.9315	6429.33	50.4375	6054.55	96.5625	531.008	74.3952	84.8589	92.9883	72.4038
beta-galactosidase activity

## Sheet: Fig5a
Candidate protein	Conventional name	iPTM score	Annotated functions
CCNA_02977	sigU	0.149	RNA polymerase ECF-type sigma factor sigU
CCNA_00393	-	0.152	RNA polymerase sigma factor
CCNA_03362	-	0.152	ECF-family RNA polymerase sigma factor
CCNA_02837	-	0.154	RNA polymerase ECF-type sigma factor
CCNA_00393	-	0.157	RNA polymerase sigma factor
CCNA_01187	-	0.162	RNA polymerase ECF-type sigma factor
CCNA_03589	sigT	0.163	RNA polymerase ECF-type sigma factor sigT
CCNA_01718	-	0.164	RNA polymerase ECF sigma factor
CCNA_01032	-	0.175	RNA polymerase ECF-type sigma factor
CCNA_01621	-	0.195	DNA-directed RNA polymerase omega chain
CCNA_00685	-	0.199	RNA polymerase sigma factor
CCNA_03713	rpoN	0.201	RNA polymerase sigma-54 factor rpoN
CCNA_00536	-	0.203	DNA-directed RNA polymerase beta chain
CCNA_00537	-	0.219	DNA-directed RNA polymerase beta' chain
CCNA_01721	-	0.238	RNA polymerase ECF sigma factor
CCNA_00596	-	0.254	RpoE-family sigma factor
CCNA_03195	rpoH	0.257	RNA polymerase sigma factor RpoH
CCNA_02790	-	0.287	RNA polymerase ECF-type sigma factor
CCNA_03419	-	0.306	RNA polymerase ECF-type sigma factor
CCNA_01330		0.399	DNA-directed RNA polymerase alpha chain
CCNA_01390	-	0.435	RNA polymerase sigma factor
CCNA_03375	sigJ	0.59	RNA polymerase sigma-J factor
CCNA_03142	rpoD	0.819	RNA polymerase sigma factor rpoD

## Sheet: Fig8b
	promoterless-lacZ in WT background	promoterless-lacZ in rogA-background	promoterless-lacZ in rogA-gafZ- background	terGTAonly-lacZ in WT background	terGTAonly-lacZ in rogA-background	terGTAonly-lacZ in rogA-gafZ- background	PgtaT (-153 to +229)-lacZ in WT background	PgtaT (-153 to +229)-lacZ in rogA-background	PgtaT (-153 to +229)-lacZ in rogA-gafZ- background	PgtaT (-153 to +229)-terGTA-lacZ in WT background	PgtaT (-153 to +229)-terGTA-lacZ in rogA-background	PgtaT (-153 to +229)-terGTA-lacZ in rogA-gafZ- background	PrsaA-lacZ in rogA-background	PrsaA-lacZ in rogA-gafZ- background	PrsaA-lacZ in WT background	PrsaA-terGTA-lacZ in rogA-background	PrsaA-terGTA-lacZ in rogA-gafZ- background	PrsaA-terGTA-lacZ in WT background
replicate 1	91.9764	85.7722	80.8195	29.7646	32.1528	29.0878	44.5946	7612.5	1881.42	39.1008	1056.92	52.6016	9673.82	9789.7	9289.89	37.2973	37.9683	36.6892
replicate 2	88.9435	73.2973	76.5946	28.2999	32.722	28.2999	42.6868	7181.25	2001.58	31.1937	1141.91	65.3041	8424.89	8571.43	8965.67	35.2826	39.6718	33.9494
replicate 3	85.0845	84.2085	76.3731	29.7838	31.8173	29.7123	43.3907	7301.61	1745.45	27.3603	1072.68	57.591	9754.19	9274.68	9300.43	35.086	42.8829	37.0357
replicate 4	82.9643	91.4715	81.1857	28.7978	33.0475	28.3277	43.2114	7882.26	1876.68	29.2441	1125.2	59.2365	9511.8	8663.99	8175.97	34.0541	39.7018	34.3489
beta-galactosidase activity

## Sheet: SuppFig4
	PgtaT(-153 to +229)lacZ in WT background	PgtaT(-153 to +229)lacZ in rogA- background	PgtaT(-153 to +229)lacZ mut 35 number 1in WT background	PgtaT(-153 to +229)lacZ mut35 number 1 in rogA- background	PgtaT(-153 to +229)lacZ mut 35 number 3 (-35 from PrsaA) in WT background	PgtaT(-153 to +229)lacZ mut 35 number 3 (-35 from PrsaA) in rogA- background	promoterless lacZ in WT background	promoterless lacZ in rogA- background
replicate 1	37.3064	14340	39.6386	3825.64	2453.33	3338.39	92.3436	113.566
replicate 2	36.506	14505	40.241	3690.67	2556.45	3104.08	102.349	102.867
replicate 3	39.0735	13896.8	39.1359	3502.56	2144.83	3059.27	100.602	106.325
replicate 4	41.6867	16560	38.494	3605.13	2394.64	2880.03	111.176	104.747
beta-galactosidase activity

## Sheet: SuppFig6b
	terT1only-lacZ in WT background	terT1only-lacZ in rogA-background	terT1only-lacZ in rogA-gafZ- background	PgtaT(-153 to +229)-lacZ in WT background	PgtaT(-153 to +229)-lacZ in rogA-background	PgtaT(-153 to +229)-lacZ in rogA-gafZ- background	PgtaT(-153 to +229)-terT1-lacZ in WT background	PgtaT(-153 to +229)-terT1-lacZ in rogA-background	PgtaT(-153 to +229)-terT1-lacZ in rogA-gafZ- background	PrsaA-lacZ in rogA-background	PrsaA-lacZ in rogA-gafZ- background	PrsaA-lacZ in WT background	PrsaA-terT1-lacZ in rogA-background	PrsaA-terT1-lacZ in rogA-gafZ- background	PrsaA-terT1-lacZ in WT background
replicate 1	83.9253	96.468	55.8775	53.0612	9110.07	1776.89	52.2773	653.017	126.323	11168.2	11732.1	10604.5	96.6807	107.026	96.6696
replicate 2	78.4147	59.1611	55.0523	52.9974	8323.64	1943.43	54.4855	693.415	139.436	11064.7	11308.9	11072.7	100.303	111.029	97.2535
replicate 3	56.0637	63.4997	54.3874	49.9691	7044.06	1811.94	76.5077	666.629	143.894	11231.2	11742.9	10828.1	103.47	112.5	98.7968
replicate 4	53.4618	67.6291	55.2077	50.2624	7776.64	1829.98	81.8843	661.099	131.954	11304.5	10805	10481.8	103.543	115.385	101.264
beta-galactosidase activity
